# Supplementary material for: Systemic genome-epigenome analysis captures a lineage-specific super-enhancer for MYB in gastrointestinal adenocarcinoma
Source: Mol Syst Biol. 2025 Apr 15;21(6):696–719. doi: 10.1038/s44320-025-00098-1 (PMC12130324; doi:10.1038/s44320-025-00098-1)
Supplement: Supplementary file 8 — Source data Fig. 3 [file 44320_2025_98_MOESM8_ESM.zip]

Archive with 9 entries (4 files):
- Figure3/
- Figure3/3B/
- Figure3/3B/luciferase assay of the activity of e1-e7.xlsx
- Figure3/3C/
- Figure3/3C/luciferase assay of the acitvity of  e4 and duplicated e4.xlsx
- Figure3/3E/
- Figure3/3E/RT-qPCR after e4 CRISPRi.xlsx
- Figure3/3F/
- Figure3/3F/luciferase assay of the activity of combined e4 with other enahcners.xlsx
