# Supplementary material for: Systemic genome-epigenome analysis captures a lineage-specific super-enhancer for MYB in gastrointestinal adenocarcinoma
Source: Mol Syst Biol. 2025 Apr 15;21(6):696–719. doi: 10.1038/s44320-025-00098-1 (PMC12130324; doi:10.1038/s44320-025-00098-1)
Supplement: Supplementary file 8 — Source data Fig. 3 [file 44320_2025_98_MOESM8_ESM.zip › Figure3/3B/luciferase assay of the activity of e1-e7.xlsx]

## Sheet: Sheet1
Figure 3B
HT-55								SNU-719
Empty	e1	e2	e3	e4	e5	e6	e7	Empty	e1	e2	e3	e4	e5	e6	e7
1	1.01885	1.53714	4.22757	12.5232	3.75019	1.65435	4.35283	1	1.29894	1.51664	1.88971	3.65013	1.62193	2.96697	2.71463
1	1.10553	1.37166	3.32455	14.0588	5.08402	2.63437	5.9767	1	1.11627	1.26421	1.06187	3.40896	1.10152	1.696	1.45387
1	0.98878	1.44506	4.48367	12.7513	2.44792	1.69068	3.79118	1	1.09083	0.951096	0.836557	4.95032	1.45753	1.22532	1.95606
