# Supplementary material for: Systemic genome-epigenome analysis captures a lineage-specific super-enhancer for MYB in gastrointestinal adenocarcinoma
Source: Mol Syst Biol. 2025 Apr 15;21(6):696–719. doi: 10.1038/s44320-025-00098-1 (PMC12130324; doi:10.1038/s44320-025-00098-1)
Supplement: Supplementary file 8 — Source data Fig. 3 [file 44320_2025_98_MOESM8_ESM.zip › Figure3/3C/luciferase assay of the acitvity of e4 and duplicated e4.xlsx]

## Sheet: Sheet1
Figure 3C
HT-55			SNU-719
Empty	e4	e4x2	Empty	e4	e4x2
1	16.6382	27.4463	1	3.23913	6.10714
1	13.7087	22.4568	1	4.84211	6.81667
1	11.9494	28.5364	1	3.45455	6.85
