# Supplementary material for: Systemic genome-epigenome analysis captures a lineage-specific super-enhancer for MYB in gastrointestinal adenocarcinoma
Source: Mol Syst Biol. 2025 Apr 15;21(6):696–719. doi: 10.1038/s44320-025-00098-1 (PMC12130324; doi:10.1038/s44320-025-00098-1)
Supplement: Supplementary file 8 — Source data Fig. 3 [file 44320_2025_98_MOESM8_ESM.zip › Figure3/3E/RT-qPCR after e4 CRISPRi.xlsx]

## Sheet: Sheet1
Figure 3E
HT-55						SNU-179
NC#1	NC#2	Ctrl_1	Ctrl_2	e4#3	e4#4	NC#1	NC#2	Ctrl_1	Ctrl_2	e4#3	e4#4
0	-6.61155	7.97351	9.94127	-68.3575	-67.5164	0	6.89061	-10.6403	7.38743	-52.2867	-71.5541
0	-10.4138	-8.98447	-2.48487	-67.0419	-74.0075	0	-16.0266	15.2961	-7.34137	-54.6405	-79.2469
0	9.78572	-6.29168	-6.01929	-77.0378	-66.2624	0	4.79887	16.2501	3.12519	-52.2867	-52.6101
