# Supplementary material for: Systemic genome-epigenome analysis captures a lineage-specific super-enhancer for MYB in gastrointestinal adenocarcinoma
Source: Mol Syst Biol. 2025 Apr 15;21(6):696–719. doi: 10.1038/s44320-025-00098-1 (PMC12130324; doi:10.1038/s44320-025-00098-1)
Supplement: Supplementary file 9 — Source data Fig. 4 [file 44320_2025_98_MOESM9_ESM.zip]

Archive with 15 entries (7 files):
- Figure4/
- Figure4/4B/
- Figure4/4B/luciferase assay of the activity of motif deletion.xlsx
- Figure4/4C/
- Figure4/4C/ChIP-qPCR for HNF4A and EBF1.xlsx
- Figure4/4D/
- Figure4/4D/RT-qPCR following MYB-KD.xlsx
- Figure4/4E/
- Figure4/4E/luciferase assay of the activity of e4 following MYB-KD.xlsx
- Figure4/4F/
- Figure4/4F/RT-qPCR  following BI-6015 treatment.xlsx
- Figure4/4G/
- Figure4/4G/luciferase assay of the activity of e4 following BI-6015 treatment.xlsx
- Figure4/4H/
- Figure4/4H/Relative cell viability.xlsx
