# Supplementary material for: Systemic genome-epigenome analysis captures a lineage-specific super-enhancer for MYB in gastrointestinal adenocarcinoma
Source: Mol Syst Biol. 2025 Apr 15;21(6):696–719. doi: 10.1038/s44320-025-00098-1 (PMC12130324; doi:10.1038/s44320-025-00098-1)
Supplement: Supplementary file 9 — Source data Fig. 4 [file 44320_2025_98_MOESM9_ESM.zip › Figure4/4B/luciferase assay of the activity of motif deletion.xlsx]

## Sheet: Sheet1
Figure 4B
HT-55								SNU-719
Empty	MYB-e4	EBF(1st)	ETS	ASCL	SOX(2nd)	SNAI	HNF4	Empty	MYB-e4	EBF(1st)	ETS	ASCL	SOX(2nd)	SNAI	HNF4
1	22.8467	6.51217	14.0693	14.6125	6.85185	9.24493	8.25702	1	7.14179	0.97439	3.59216	6.0872	2.76693	3.7659	1.54246
1	20.1313	4.71375	15.0861	16.8717	5.95897	9.47194	7.52684	1	7.18702	1.40261	3.89429	6.51593	3.05536	3.88155	1.06277
1	21.4609			9.78501	5.86003		4.09705	1	7.22387	1.56693	6.25866	5.79644	3.53127
