# Supplementary material for: Systemic genome-epigenome analysis captures a lineage-specific super-enhancer for MYB in gastrointestinal adenocarcinoma
Source: Mol Syst Biol. 2025 Apr 15;21(6):696–719. doi: 10.1038/s44320-025-00098-1 (PMC12130324; doi:10.1038/s44320-025-00098-1)
Supplement: Supplementary file 9 — Source data Fig. 4 [file 44320_2025_98_MOESM9_ESM.zip › Figure4/4C/ChIP-qPCR for HNF4A and EBF1.xlsx]

## Sheet: Sheet1
Figure 4C
HNF4A				EBF1
HT-55		SNU-719		HT-55		SNU-719
NCR	MYB-e4	NCR	MYB-e4	NCR	MYB-e4	NCR	MYB-e4
0.551093	1.78526	1.1772	2.29026	0.172238	4.01997	1.32629	5.69625
0.49146	1.11169	0.974267	2.36981	0.126792	3.07653	0.702348	5.05542
0.538782	1.13569	0.969702	1.61773	0.26642	3.99146	0.606726	5.52208
