# Supplementary material for: Systemic genome-epigenome analysis captures a lineage-specific super-enhancer for MYB in gastrointestinal adenocarcinoma
Source: Mol Syst Biol. 2025 Apr 15;21(6):696–719. doi: 10.1038/s44320-025-00098-1 (PMC12130324; doi:10.1038/s44320-025-00098-1)
Supplement: Supplementary file 9 — Source data Fig. 4 [file 44320_2025_98_MOESM9_ESM.zip › Figure4/4D/RT-qPCR following MYB-KD.xlsx]

## Sheet: Sheet1
Figure 4D
	HNF4A			MYB
shNC	0	0	0	0	0	0
shHNF4A-1	-67.9363	-72.6775	-88.3481	-59.4312	-62.0922	-69.0154
shHNF4A-2	-79.2705	-76.747	-96.6738	-37.5864	-50.0856	-59.5991
