# Supplementary material for: Systemic genome-epigenome analysis captures a lineage-specific super-enhancer for MYB in gastrointestinal adenocarcinoma
Source: Mol Syst Biol. 2025 Apr 15;21(6):696–719. doi: 10.1038/s44320-025-00098-1 (PMC12130324; doi:10.1038/s44320-025-00098-1)
Supplement: Supplementary file 9 — Source data Fig. 4 [file 44320_2025_98_MOESM9_ESM.zip › Figure4/4E/luciferase assay of the activity of e4 following MYB-KD.xlsx]

## Sheet: Sheet1
Figure 4E
shNC		shHNF4A#1		shHNF4A#2
Empty	e4	Empty	e4	Empty	e4
1	17.3417	1	6.3198	1	6.47501
1	16.3687	1	8.44608	1	7.14779
1	16.1573	1	7.15684	1	6.07056
