# Supplementary material for: Systemic genome-epigenome analysis captures a lineage-specific super-enhancer for MYB in gastrointestinal adenocarcinoma
Source: Mol Syst Biol. 2025 Apr 15;21(6):696–719. doi: 10.1038/s44320-025-00098-1 (PMC12130324; doi:10.1038/s44320-025-00098-1)
Supplement: Supplementary file 9 — Source data Fig. 4 [file 44320_2025_98_MOESM9_ESM.zip › Figure4/4F/RT-qPCR following BI-6015 treatment.xlsx]

## Sheet: Sheet1
Figure 4F
HNF4A						MYB
DMSO	0.5 μM	1 μM	2 μM	2.5 μM	5 μM	DMSO	0.5 μM	1 μM	2 μM	2.5 μM	5 μM
0	-25.1963	-24.4902	-48.6929	-70.0608	-86.1329	0	-22.4872	-17.9936	-5.03278	-70.0608	-98.2546
0	-10.902	-3.68087	-52.7047	-72.6849	-83.4045	0	-16.7368	-1.13285	-42.7587	-54.7434	-68.3753
0	-14.2017	-11.5228	-52.4775	-94.5021	-90.5624	0	9.19646	1.25946	-12.6472	-71.4737	-98.4424
