# Supplementary material for: Systemic genome-epigenome analysis captures a lineage-specific super-enhancer for MYB in gastrointestinal adenocarcinoma
Source: Mol Syst Biol. 2025 Apr 15;21(6):696–719. doi: 10.1038/s44320-025-00098-1 (PMC12130324; doi:10.1038/s44320-025-00098-1)
Supplement: Supplementary file 9 — Source data Fig. 4 [file 44320_2025_98_MOESM9_ESM.zip › Figure4/4G/luciferase assay of the activity of e4 following BI-6015 treatment.xlsx]

## Sheet: Sheet1
Figure 4G
DMSO		5 μM BI-6015
Empty	e4	Empty	e4
1	15.7619	1	8.60102
1	15.8933	1	9.1173
1	16.0751	1	8.54152
