# Supplementary material for: Systemic genome-epigenome analysis captures a lineage-specific super-enhancer for MYB in gastrointestinal adenocarcinoma
Source: Mol Syst Biol. 2025 Apr 15;21(6):696–719. doi: 10.1038/s44320-025-00098-1 (PMC12130324; doi:10.1038/s44320-025-00098-1)
Supplement: Supplementary file 9 — Source data Fig. 4 [file 44320_2025_98_MOESM9_ESM.zip › Figure4/4H/Relative cell viability.xlsx]

## Sheet: Sheet1
Figure 4H
DMSO	0.5 μM	1 μM	2 μM	2.5 μM	5 μM
100	91.5613	102.144	20.6487	20.0964	15.9623
100	114.276	114.871	31.0606	31.7911	31.0606
100	118.921	98.0851	18.8255	16.4136	15.6395
