# Supplementary material for: Systemic genome-epigenome analysis captures a lineage-specific super-enhancer for MYB in gastrointestinal adenocarcinoma
Source: Mol Syst Biol. 2025 Apr 15;21(6):696–719. doi: 10.1038/s44320-025-00098-1 (PMC12130324; doi:10.1038/s44320-025-00098-1)
Supplement: Supplementary file 10 — Source data Fig. 5 [file 44320_2025_98_MOESM10_ESM.zip]

Archive with 7 entries (3 files):
- Figure5/
- Figure5/5C/
- Figure5/5C/percentage of the distribution of MYB binding sites.xlsx
- Figure5/5D/
- Figure5/5D/GO and KEGG annotation.xlsx
- Figure5/5G/
- Figure5/5G/RT-qPCR following CRISPRi.xlsx
