# Supplementary material for: Systemic genome-epigenome analysis captures a lineage-specific super-enhancer for MYB in gastrointestinal adenocarcinoma
Source: Mol Syst Biol. 2025 Apr 15;21(6):696–719. doi: 10.1038/s44320-025-00098-1 (PMC12130324; doi:10.1038/s44320-025-00098-1)
Supplement: Supplementary file 10 — Source data Fig. 5 [file 44320_2025_98_MOESM10_ESM.zip › Figure5/5C/percentage of the distribution of MYB binding sites.xlsx]

## Sheet: Sheet1
Figure 5C
Annotation	HT-55	SNU-719
Promoter (<=1kb)	0.2819	0.4526
Promoter (1-2kb)	0.0305	0.026
Promoter (2-3kb)	0.0263	0.0207
5' UTR	0.0069	0.0031
3' UTR	0.0164	0.0076
1st Exon	0.0047	0.0063
Other Exon	0.0411	0.0175
1st Intron	0.0823	0.0463
Other Intron	0.1642	0.0934
Downstrem (<=300)	0.0015	0.0004
Distal Intergenic	0.3442	0.3261
