# Supplementary material for: Systemic genome-epigenome analysis captures a lineage-specific super-enhancer for MYB in gastrointestinal adenocarcinoma
Source: Mol Syst Biol. 2025 Apr 15;21(6):696–719. doi: 10.1038/s44320-025-00098-1 (PMC12130324; doi:10.1038/s44320-025-00098-1)
Supplement: Supplementary file 10 — Source data Fig. 5 [file 44320_2025_98_MOESM10_ESM.zip › Figure5/5D/GO and KEGG annotation.xlsx]

## Sheet: Sheet1
Figure 5D
BP
Category	Term	Count	%	PValue	Genes	List Total	Pop Hits	Pop Total	Fold Enrichment	Bonferroni	Benjamini	FDR
GOTERM_BP_DIRECT	GO:0000122~negative regulation of transcription from RNA polymerase II promoter	97	7.86699	1.55e-09	GFI1, UBE2D3, PRDM1, ENO1, ETS2, DCAF1, ELK4, ZFP36, DACH1, ZNF608, MYB, SOX8, MYOZ1, MEF2A, USP3, SOX14, SOX11, OVOL1, RUNX1, OVOL2, TBL1XR1, ERF, ATF3, DLX2, DNMT1, MAZ, GATA6, ZNF668, SFN, ZBTB7B, CBX8, EGR1, PLK3, ZNF263, UBE2I, CBX4, GADD45A, IRF2BP1, IRF2BP2, COQ7, BMP4, DLG1, NR4A3, SP2, BCL6, ID2, ID1, MDM2, SNAI1, ZNF778, MAFK, GTF2IRD1, TCF3, MXD1, NFE2L1, EZH2, BTG2, THRA, ZNF491, TCF2…	982	1015	19462	1.89401	6.49e-06	6.49e-06	6.48e-06
GOTERM_BP_DIRECT	GO:0045944~positive regulation of transcription from RNA polymerase II promoter	104	8.43471	2.34e-07	ATF1, FHOD1, UBP1, DUX4, ETS2, ELK4, ZMIZ2, DPF1, MYB, AKT1, SOX8, PKNOX1, JUNB, GTF2I, MEF2A, SMARCC1, TSTD1, SOX14, SOX11, LMO7, ACTN4, RUNX2, RUNX1, OVOL2, TBL1XR1, KAT6A, NCL, RBM14-RBM4, ATF3, DLX2, AKNA, GATA6, PRDM15, PIK3R1, NLRP3, ZNF668, CAMTA1, RIPK1, FADD, ZBTB7B, BCL9L, ZBTB7C, ZNF782, SMAD2, EGR1, SMAD1, ZNF384, ZNF263, EGR2, JUP, COQ7, PBX1, ST18, FOSL2, SETX, BMP4, NR4A3, SP1, TCF…	982	1232	19462	1.67301	0.000977	0.000489	0.000488
GOTERM_BP_DIRECT	GO:0006357~regulation of transcription from RNA polymerase II promoter	134	10.8678	5.56e-07	ATF1, GFI1, UBP1, YEATS4, JADE2, PRDM1, DUX4, ACTB, ETS2, ELK4, ZXDA, DACH1, ZNF608, SALL3, ZMIZ2, DPF1, HOXA3, SOX8, CCNL1, PKNOX1, JUNB, ZNF443, MEF2A, SMARCC1, ZFP1, OVOL1, RUNX2, RUNX1, OVOL2, ZNF92, TBL1XR1, ZNF438, ERF, ZSCAN25, ZNF710, PFN1, ATF3, ZNF276, HOMEZ, DLX2, MAZ, GATA6, MYNN, PRDM15, POU5F1B, ZNF668, CAMTA1, HIVEP3, ZBTB7B, ZBTB7C, BHLHA9, ZNF782, EGR1, SMAD1, ZNF384, ZNF263, EGR…	982	1736	19462	1.52979	0.00231791	0.000774	0.000773
GOTERM_BP_DIRECT	GO:0006915~apoptotic process	59	4.78508	4.33e-06	RTKN, UBE2D3, CAAP1, TNFAIP1, DDX41, CTSV, DUX4, SHF, DPF1, PIM1, JAK2, PHLDA1, ZNF443, IER3, SH3GLB1, MEF2A, KLF11, PDCD6IP, SEMA6A, MAP1S, AKTIP, EMP3, TRAF7, TRAF4, IRF3, CEACAM6, TAX1BP1, PPIA, TNFRSF21, BIRC3, KANK2, ROCK1, SEMA3A, CDCA7, IFI6, NAIF1, RTN4, ZFP36L1, AKAP1, BCLAF1, BCL2L11, PUF60, GRK5, CXCR3, NLRP3, RIPK1, FADD, MCL1, PLK3, EGLN3, GADD45B, GADD45A, BIK, RHBDD1, SIAH2, SCAF1,…	982	620	19462	1.88598	0.0179004	0.00451564	0.00451131
GOTERM_BP_DIRECT	GO:0042981~regulation of apoptotic process	29	2.35199	5e-05	USP36, RTKN, LRP5, CAAP1, YEATS4, USP17L20, LRP8, RTN4, ACTB, BCL2L11, AKT1, FADD, JAK2, CCNL1, MCL1, CARD10, EGR1, USP42, ACTN2, STAT1, BIK, OSGIN1, ACTN4, SCAF1, USP17L11, IRF3, TRAF4, BIRC3, BCL2L1	982	246	19462	2.33636	0.188447	0.0417602	0.0417202
CC
GOTERM_CC_DIRECT	GO:0005829~cytosol	387	31.3869	4.16e-15	WIPF1, RAPH1, ENO1, PSMD8, ELK4, RABGEF1, DPYSL2, MYB, AKT1, AP1S3, PKNOX1, IER3, MEF2A, GABARAPL2, PRKCH, TSTD1, MAP1S, GTPBP4, SULT2B1, IFT88, ADCY9, SCO2, RBCK1, HPD, SLBP, ABCB6, NAIF1, ENDOD1, CDCA7, NEDD4L, POU5F1B, SULT1A1, TERT, AFMID, PIP5K1B, SFN, C19ORF33, HOMER1, JUP, DMPK, EIF2AK3, PPFIBP2, FASN, SNAI1, GTF2IRD1, HNRNPC, BTG2, ELL, SPIN4, CLTC, PRKAG2, SMG9, EEA1, SHH, NUF2, SPIN1, T…	1010	5629	20660	1.40633	3e-12	2.2e-12	2.15e-12
GOTERM_CC_DIRECT	GO:0005654~nucleoplasm	300	24.3309	7.97e-15	ATF1, JPT1, ACTB, DCAF1, PSMD8, ELK4, ALKBH1, ZMIZ2, MYB, HOXA3, AKT1, JUNB, MEF2A, SMARCC1, MAP1S, SCAF11, SLC35C2, CIRBP, KRT8, SOX11, IMP4, SCRIB, GTPBP4, RUNX2, RUNX1, FAM76A, KIF20A, PRR14, ATF3, SLBP, ABCB6, GATA6, MYNN, CDCA7, PRDM15, NAIF1, NOLC1, NEDD4L, ABCB8, KALRN, RRP7A, POU5F1B, ZNHIT1, POM121C, TERT, TNRC18, C19ORF33, ZBTB7B, BANP, H4C8, PLK3, TRAP1, EGR1, EGR2, GADD45A, SIAH2, SET…	1010	4077	20660	1.50518	5.69e-12	2.2e-12	2.15e-12
GOTERM_CC_DIRECT	GO:0005634~nucleus	411	33.3333	9.26e-15	ATF1, ENO1, DCAF1, PSMD8, ELK4, ZXDA, FAM110C, ALKBH1, ZMIZ2, MYB, HOXA3, AKT1, DIP2B, PKNOX1, JUNB, IER3, MEF2A, TSTD1, MAP1S, SOX14, SOX11, GTPBP4, SULT2B1, ZSCAN25, ATF3, ZNF276, SLBP, EXD2, ACTL7B, VPS26C, PRDM15, NAIF1, GATA6, CDCA7, POU5F1B, TERT, AFMID, SFN, C19ORF33, S100A11, ZBTB7C, CDK17, PLK3, ZNF384, ZNF263, JUP, TIPARP, EIF2AK1, SETD1A, EIF2AK3, IRF2BP1, IRF2BP2, PBX4, ST18, PBX1, FO…	1010	6106	20660	1.37687	6.56e-12	2.2e-12	2.15e-12
GOTERM_CC_DIRECT	GO:0000785~chromatin	91	7.38037	1.62e-06	ATF1, SETD5, THRA, TCF23, CHD7, CHD6, UBP1, ZC3H6, DUX4, ACTB, ETS2, WDR43, ELK4, DPF1, HOXA3, ANKRD31, SOX8, PKNOX1, HMGN2, JUNB, TEAD1, KLF10, MEF2A, KLF11, FOXD2, KLF12, SMARCC1, USP3, SOX14, SOX11, ETV1, ARID1B, RUNX2, RUNX1, MSH6, NCOR2, FOXD4L5, TFDP1, IRF3, ERF, AHRR, IRF8, PLCB1, ATF3, HDAC4, HOMEZ, DLX2, UHRF1, GATA6, FOXK2, BICRA, POU5F1B, MNT, GBX2, CUX1, MXI1, HES1, BHLHA9, MLXIP, CBX…	1010	1114	20660	1.67096	0.001155	0.000289	0.000283
GOTERM_CC_DIRECT	GO:0005737~cytoplasm	349	28.3049	2.83e-06	DYNC2I1, JPT1, JPT2, TEX44, SPINT2, ENO1, CLDN1, ACTB, NUBP2, DCAF1, RPL18A, ALKBH1, DPYSL2, DPF1, AKT1, SOX8, CHAC1, DIP2B, PKNOX1, GABARAPL2, SMARCC1, PRKCH, TSTD1, ARRDC1, CIRBP, KRT8, ACTN4, MAPK8IP3, GTPBP4, RUNX2, SULT2B1, KIAA1217, SPINT1, ASTL, KCNQ1, PFN1, LLGL2, SLBP, EXD2, AARS1, PPP1R35, ACTL7B, PDGFB, NOLC1, NEDD4L, PIK3R1, KALRN, PPL, SULT1A1, RRP7A, TERT, AFMID, MYL10, SNX9, SFN, P…	1010	5796	20660	1.2317	0.00201109	0.000403	0.000394
GOTERM_CC_DIRECT	GO:0070062~extracellular exosome	147	11.9221	0.000156	UBE2D3, SERPINE1, JADE2, ENO1, F11R, ACTB, ACTG1, STK11, LAMP1, DPYSL2, ARHGDIA, COTL1, CHP1, DIP2B, FAM3C, GOLGA7, ICOSLG, MIR30D, SLC12A9, ARSA, RPS9, PRKCH, ARRDC1, ACTN2, KRT8, SYTL1, KRT78, SCRIB, ACTN4, TIAM2, SULT2B1, TOM1L2, SLC9A3, SPINT1, SYPL1, NCL, PFN1, PPIB, PPIA, HPD, VCL, AARS1, RAB5B, ABCB6, SLC1A1, ENDOD1, NEDD4L, SLC1A4, NID1, KALRN, PPL, DPP3, MIRLET7A1, PMVK, MYH14, PLXNA1, A…	1010	2240	20660	1.34239	0.104949	0.0184777	0.0180884
MF
Category	Term	Count	%	PValue	Genes	List Total	Pop Hits	Pop Total	Fold Enrichment	Bonferroni	Benjamini	FDR
GOTERM_MF_DIRECT	GO:0005515~protein binding	770	62.4493	6.29e-13	ATF1, C5ORF24, TEX44, F11R, CLDN1, PSMD8, RABGEF1, LURAP1L, LIPH, FAM110C, DPYSL2, AKT1, PKNOX1, MEF2A, GABARAPL2, STARD7, TMEM80, SIGIRR, CLDN4, MTHFD2, SCO2, RBCK1, ATF3, ZNF276, SLBP, EXD2, ACTL7B, GATA6, MYNN, PDGFB, CDCA7, ABCB8, MRPL11, SULT1A1, AFMID, PIP5K1B, SFN, ZBTB7B, ZNF263, JUP, EIF2AK1, EIF2AK3, PBX4, FAM136A, PBX1, EIF1, SETX, CYP2C8, PPFIBP2, FASN, EZH2, PIGU, ZNF491, PRKAG2, TME…	1003	12657	18976	1.15097	7e-10	7e-10	6.92e-10
GOTERM_MF_DIRECT	GO:0045296~cadherin binding	45	3.64964	5.82e-09	MRE11, HSP90AB1, PDXDC1, ENO1, F11R, PPL, RTN4, PUF60, FLNA, TNKS1BP1, EPS8L1, SNX9, SFN, CDH26, CTNNA2, SPTAN1, ZC3H15, SPTBN1, SH3GL1, SH3GLB1, VASP, NIBAN2, JUP, STAT1, IDH1, ARHGEF16, SCRIB, CGN, SEPTIN9, YWHAZ, EPN2, DLG1, PKM, STK24, FASN, GLOD4, CTNNB1, ESYT2, CD46, PFN1, DBN1, VCL, EIF4G2, TJP2, EPHA2	1003	320	18976	2.66052	6.48e-06	3.24e-06	3.2e-06
GOTERM_MF_DIRECT	GO:1990841~promoter-specific chromatin binding	16	1.29765	1.62e-06	HDAC4, EGR1, TCF7L2, DNMT1, ZC3H4, GADD45A, STAT1, USP3, CHD7, PDX1, PRDM15, PRDM1, IRF3, POLR2A, ERCC1, EZH2	1003	67	18976	4.51803	0.00180602	0.000603	0.000596
GOTERM_MF_DIRECT	GO:0003700~transcription factor activity, sequence-specific DNA binding	60	4.86618	8.06e-06	ATF1, THRA, GFI1, UBP1, CTCF, PRDM1, ETS2, ELK4, PKNOX1, ZNF687, JUNB, TEAD1, GTF2I, KLF10, MEF2A, KLF11, FOXD2, KLF12, SOX11, ETV1, RUNX2, RUNX1, FOXD4L5, ZNF92, TFDP1, IRF3, ZNF438, ZNF710, ATF3, DLX2, MAZ, GATA6, FOXK2, POU5F1B, MNT, GBX2, SMAD2, TCF7L2, EGR1, SMAD1, ZNF263, EGR2, STAT1, FOXJ3, PDX1, PBX4, KLF3, PBX1, FOSL2, KLF5, BCL6, SP1, SNAI1, FOSB, ZNF217, MAFK, GTF2IRD1, TCF3, ZNF775, N…	1003	618	18976	1.83682	0.00893583	0.00224399	0.00221778
GOTERM_MF_DIRECT	GO:0000978~RNA polymerase II core promoter proximal region sequence-specific DNA binding	98	7.94809	3.29e-05	ATF1, GFI1, UBP1, PRDM1, DUX4, ETS2, ELK4, DACH1, SALL3, MYB, HOXA3, SOX8, PKNOX1, JUNB, MEF2A, ZFP1, USP3, SOX14, SOX11, OVOL1, RUNX2, RUNX1, OVOL2, ZNF92, ZNF438, ZSCAN25, ZNF710, ATF3, DLX2, MAZ, GATA6, MYNN, PRDM15, POU5F1B, ZNF668, HIVEP3, ZBTB7B, ZBTB7C, ZNF782, SMAD2, EGR1, SMAD1, ZNF384, ZNF263, EGR2, PBX4, PBX1, ST18, FOSL2, NR4A3, SP2, BCL6, SP1, SNAI1, MAFK, GTF2IRD1, TCF3, ZNF775, MXD…	1003	1222	18976	1.51726	0.0359938	0.00690597	0.00682531
GOTERM_MF_DIRECT	GO:0019901~protein kinase binding	51	4.13625	3.72e-05	NRP1, HSP90AB1, CLTC, PRKAG2, HSPB1, IRS2, PTPN23, AP2A2, BICD1, ACTB, ACTG1, RPTOR, SPRED2, ZFP36, DPYSL2, AKT1, JAK2, SLC12A7, MEF2A, TEX14, OXSR1, YWHAZ, CDC25B, CIT, DNM2, TOM1L2, FRMD5, TRAF4, MSH2, MAPRE3, KIF20A, HDAC4, GRB7, GATA6, STK39, BCL2L11, FAM83E, SFN, FAM83B, TRAP1, TCF7L2, SMAD1, JUP, TPCN2, DLG1, NR4A3, RHEB, DNAJA3, CTNNB1, GRB2, BCL2L1	1003	523	18976	1.8449	0.0405898	0.00690597	0.00682531
GOTERM_MF_DIRECT	GO:0000976~transcription regulatory region sequence-specific DNA binding	29	2.35199	6.68e-05	HDAC4, DLX2, THRA, GFI1, GATA6, FOXK2, CTCF, DUX4, TBL1X, KLF11, TCF7L2, EGR1, ZNF263, EGR2, CBX4, SOX11, SMAD6, PBX1, RUNX1, OVOL2, HNRNPL, IRF3, SP1, TBL1XR1, IRF8, AHRR, ZNF217, MAFK, ATF3	1003	239	18976	2.29564	0.0716747	0.0106244	0.0105003
GOTERM_MF_DIRECT	GO:0046872~metal ion binding	186	15.0852	0.000145	GFI1, JADE2, PRDM1, NUBP2, ZXDA, ZFP36, STK11, ZNF608, SALL3, DPF1, PHYHD1, PAPOLA, KMT5B, ZNF687, SLC39A4, ZNF443, PRKCH, ZFP1, KMT5C, USP4, SCAF11, MCCC1, GTF3A, CDKAL1, LMO7, OVOL1, DHDDS, RUNX1, OVOL2, ARHGAP45, ACAP2, ADCY9, ZNF92, THAP8, KAT6A, ZNF438, ZSCAN25, RBCK1, ZNF710, STEAP2, DUS3L, HPD, PSMD14, FBLIM1, MAZ, SLC1A1, ENDOD1, MYNN, PRDM15, DTX2, PLD6, CACNA1E, KALRN, DPP3, ZFP36L1, SN…	1003	2728	18976	1.28995	0.148656	0.0201159	0.0198809
GOTERM_MF_DIRECT	GO:0000981~RNA polymerase II transcription factor activity, sequence-specific DNA binding	98	7.94809	0.000221	ATF1, UBP1, DUX4, ETS2, ELK4, DACH1, SALL3, MYB, HOXA3, SOX8, PKNOX1, JUNB, ZNF443, GTF2I, MEF2A, TSTD1, ZFP1, SOX14, SOX11, OVOL1, RUNX2, RUNX1, OVOL2, ZNF92, ZNF438, ERF, ZSCAN25, ATF3, HOMEZ, DLX2, MAZ, GATA6, MYNN, POU5F1B, HIVEP3, ZBTB7B, ZBTB7C, BHLHA9, SMAD2, EGR1, SMAD1, ZNF263, EGR2, PBX4, PBX1, ST18, FOSL2, NR4A3, SP2, SP1, ZNF778, MAFK, GTF2IRD1, TCF3, ZNF775, MXD1, NFE2L1, THRA, ZNF49…	1003	1286	18976	1.44175	0.218143	0.0273395	0.0270202
GOTERM_MF_DIRECT	GO:0043565~sequence-specific DNA binding	35	2.83861	0.000387	ATF1, THRA, FOXK2, CTCF, ETS2, ELK4, PGBD2, CUX1, CAMTA1, NLRP3, HES1, MEF2A, TCF7L2, EGR1, FOXD2, ZNF263, EGR2, TSTD1, FOXJ3, SOX14, ETV1, PBX4, TSN, GATAD2A, FOSL2, FOXD4L5, NR4A3, IRF3, BCL6, SP1, ZNF438, ERF, FOSB, MAFK, ATF3	1003	346	18976	1.9138	0.349856	0.0430478	0.042545
KEGG
Category	Term	Count	%	PValue	Genes	List Total	Pop Hits	Pop Total	Fold Enrichment	Bonferroni	Benjamini	FDR
KEGG_PATHWAY	hsa05200:Pathways in cancer	52	4.21736	3e-05	HSP90AB1, LAMC2, BRCA2, SHH, PIM1, AKT1, JAK2, APPL1, IFNGR2, RUNX1, MSH6, ADCY9, TRAF4, MSH2, ARHGEF1, PLCB1, SOS1, BIRC3, LAMA5, FH, ROCK1, MGST3, PDGFB, LRP5, MGST2, PIK3R3, ADCY3, PIK3R1, PLD1, BCL2L11, TERT, GNA12, HES1, FADD, CTNNA2, RALGDS, SMAD2, TCF7L2, NQO1, EGLN3, GADD45B, JUP, GADD45A, STAT1, VEGFA, BMP4, FGF16, SP1, MDM2, CTNNB1, GRB2, BCL2L1	462	531	8586	1.81994	0.00952935	0.0095749	0.00894458
KEGG_PATHWAY	hsa05210:Colorectal cancer	15	1.21655	0.000175	SMAD2, TCF7L2, GADD45B, GADD45A, PIK3R3, PIK3R1, MSH6, BCL2L11, MSH2, AKT1, CTNNB1, GRB2, SOS1, RALGDS, APPL1	462	86	8586	3.24147	0.0542235	0.023121	0.021599
KEGG_PATHWAY	hsa05225:Hepatocellular carcinoma	22	1.78427	0.000246	SMAD2, NQO1, TCF7L2, SMARCC1, GADD45B, CSNK1A1, GADD45A, MGST3, LRP5, MGST2, PIK3R3, PIK3R1, ARID1B, ACTB, ACTG1, TERT, DPF1, AKT1, CTNNB1, GRB2, SOS1, BCL2L1	462	168	8586	2.43367	0.0754545	0.023121	0.021599
KEGG_PATHWAY	hsa04530:Tight junction	22	1.78427	0.00029	VASP, ROCK1, ARHGEF18, PRKAG2, NEDD4L, SCRIB, ACTN4, CGN, F11R, CLDN1, ACTB, ACTG1, RUNX1, PARD6B, STK11, DLG1, CLDN4, MICALL2, MYH14, RAPGEF6, TJP2, LLGL2	462	170	8586	2.40504	0.0883485	0.023121	0.021599
KEGG_PATHWAY	hsa05131:Shigellosis	27	2.18978	0.000744	ROCK1, UBE2D4, UBE2D3, PIK3R3, ITPR2, PIK3R1, HK2, ACTB, ACTG1, RPTOR, AKT1, MYL10, NLRP3, RIPK1, H3-3B, ACTN4, SEPTIN9, IRF3, HKDC1, MDM2, UBE2N, RBCK1, PLCB1, PFN1, VCL, TECPR1, BCL2L1	462	247	8586	2.03149	0.211454	0.0474951	0.0443685
KEGG_PATHWAY	hsa04210:Apoptosis	18	1.45985	0.000939	GADD45B, GADD45A, EIF2AK3, PIK3R3, ITPR2, CTSV, PIK3R1, ACTB, ACTG1, BCL2L11, AKT1, RIPK1, FADD, SPTAN1, MAP3K14, MCL1, BIRC3, BCL2L1	462	136	8586	2.4597	0.259052	0.0499474	0.0466593
KEGG_PATHWAY	hsa04928:Parathyroid hormone synthesis, secretion and action	15	1.21655	0.00152445	MEF2A, EGR1, SLC34A2, PDE4C, LRP5, ADCY3, ITPR2, PLD1, RUNX2, ADCY9, CYP24A1, SP1, GNA12, ARHGEF1, PLCB1	462	106	8586	2.62987	0.38533	0.0532268	0.0497228
KEGG_PATHWAY	hsa05202:Transcriptional misregulation in cancer	22	1.78427	0.00155144	ATF1, SMAD1, GADD45B, JUP, GADD45A, DOT1L, ETV1, KLF3, RUNX2, PBX1, RUNX1, ELK4, NR4A3, SPINT1, BCL6, SP1, ID2, MDM2, TCF3, BIRC3, H3-3B, BCL2L1	462	193	8586	2.11843	0.390608	0.0532268	0.0497228
KEGG_PATHWAY	hsa01524:Platinum drug resistance	12	0.973236	0.00164418	MSH6, MSH2, ERCC1, MGST3, MDM2, MGST2, PIK3R3, AKT1, FADD, PIK3R1, BCL2L1, BIRC3	462	73	8586	3.05497	0.4084	0.0532268	0.0497228
KEGG_PATHWAY	hsa04068:FoxO signaling pathway	17	1.37875	0.00168214	PLK3, GABARAPL2, USP7, GADD45B, HOMER1, GADD45A, PIK3R3, PRKAG2, IRS2, PIK3R1, STK11, BCL2L11, BCL6, MDM2, AKT1, GRB2, SOS1	462	131	8586	2.41172	0.415533	0.0532268	0.0497228
KEGG_PATHWAY	hsa04390:Hippo signaling pathway	19	1.54096	0.00183844	SMAD2, TCF7L2, SMAD1, SERPINE1, BMP8B, SCRIB, YWHAZ, ACTB, ACTG1, BMP4, PARD6B, DLG1, ID2, ID1, CTNNB1, CTNNA2, TEAD1, BIRC3, LLGL2	462	157	8586	2.24907	0.444008	0.0532268	0.0497228
KEGG_PATHWAY	hsa04152:AMPK signaling pathway	16	1.29765	0.00200226	PFKFB3, CAB39L, PPP2R5A, PIK3R3, PRKAG2, IRS2, PIK3R1, RAB10, RPTOR, TBC1D1, STK11, PPP2R3C, RHEB, FASN, EIF4EBP1, AKT1	462	121	8586	2.45744	0.472371	0.0532268	0.0497228
