# Supplementary material for: Systemic genome-epigenome analysis captures a lineage-specific super-enhancer for MYB in gastrointestinal adenocarcinoma
Source: Mol Syst Biol. 2025 Apr 15;21(6):696–719. doi: 10.1038/s44320-025-00098-1 (PMC12130324; doi:10.1038/s44320-025-00098-1)
Supplement: Supplementary file 10 — Source data Fig. 5 [file 44320_2025_98_MOESM10_ESM.zip › Figure5/5G/RT-qPCR following CRISPRi.xlsx]

## Sheet: Sheet1
Figure 5G
GATA6				ZFP36L2
NC#1	NC#2	e1.1	e1.2	NC#1	NC#2	e1	e2
0	-3.46016	-54.4815	-26.2747	0	-4.65167	-31.5283	-28.0999
0	-3.74619	-45.5654	-35.3067	0	-6.18987	-35.3317	-32.4904
0	-12.3388	-43.6685	-34.0692	0	8.55231	-27.9536	-21.6391
