# Supplementary material for: Systemic genome-epigenome analysis captures a lineage-specific super-enhancer for MYB in gastrointestinal adenocarcinoma
Source: Mol Syst Biol. 2025 Apr 15;21(6):696–719. doi: 10.1038/s44320-025-00098-1 (PMC12130324; doi:10.1038/s44320-025-00098-1)
Supplement: Supplementary file 11 — Source data Fig. 6 [file 44320_2025_98_MOESM11_ESM.zip]

Archive with 26 entries (15 files):
- Figure6/
- Figure6/6A/
- Figure6/6A/relative cell viability.xlsx
- Figure6/6B/
- Figure6/6B/relative cell viability.xlsx
- Figure6/6C/
- Figure6/6C/CRISPRi#e4-3.jpg
- Figure6/6C/CRISPRi#e4-4.jpg
- Figure6/6C/CRISPRi#NC-1.jpg
- Figure6/6C/CRISPRi#NC-2.jpg
- Figure6/6C/Number of colonies.xlsx
- Figure6/6D/
- Figure6/6D/percentage of  EdU positive cells .xlsx
- Figure6/6E/
- Figure6/6E/relative cell viability.xlsx
- Figure6/6F/
- Figure6/6F/6F_tumor.tif
- Figure6/6G/
- Figure6/6G/tumor volume.xlsx
- Figure6/6H/
- Figure6/6H/tumor weight.xlsx
- Figure6/6I/
- Figure6/6I/6I_CRISPRi#e4.tif
- Figure6/6I/6I_CRISPRi#NC.tif
- Figure6/6J/
- Figure6/6J/number of Ki-67 positive cells.xlsx
