# Supplementary material for: Systemic genome-epigenome analysis captures a lineage-specific super-enhancer for MYB in gastrointestinal adenocarcinoma
Source: Mol Syst Biol. 2025 Apr 15;21(6):696–719. doi: 10.1038/s44320-025-00098-1 (PMC12130324; doi:10.1038/s44320-025-00098-1)
Supplement: Supplementary file 11 — Source data Fig. 6 [file 44320_2025_98_MOESM11_ESM.zip › Figure6/6A/relative cell viability.xlsx]

## Sheet: Sheet1
Figure 6A
HT-55			SNU-719
shNC	shMYB#	shMYB#6	shNC	shMYB#3	shMYB#6
1	0.550668	0.521994	1	0.553755	0.340888
1	0.442529	0.438088	1	0.564818	0.470847
1	0.496905	0.488948	1	0.568775	0.499586
