# Supplementary material for: Systemic genome-epigenome analysis captures a lineage-specific super-enhancer for MYB in gastrointestinal adenocarcinoma
Source: Mol Syst Biol. 2025 Apr 15;21(6):696–719. doi: 10.1038/s44320-025-00098-1 (PMC12130324; doi:10.1038/s44320-025-00098-1)
Supplement: Supplementary file 11 — Source data Fig. 6 [file 44320_2025_98_MOESM11_ESM.zip › Figure6/6B/relative cell viability.xlsx]

## Sheet: Sheet1
Figure 6B
HT-55				SNU-719
NC#1	NC#2	e4#3	e4#4	NC#1	NC#2	e4#3	e4#4
1	0.974616	0.544845	0.508522	1	1.07877	0.6258	0.631534
1	0.974161	0.639036	0.662038	1	1.09629	0.533085	0.478873
1	0.971897	0.631872	0.563168	1	1.01449	0.532609	0.648551
