# Supplementary material for: Systemic genome-epigenome analysis captures a lineage-specific super-enhancer for MYB in gastrointestinal adenocarcinoma
Source: Mol Syst Biol. 2025 Apr 15;21(6):696–719. doi: 10.1038/s44320-025-00098-1 (PMC12130324; doi:10.1038/s44320-025-00098-1)
Supplement: Supplementary file 11 — Source data Fig. 6 [file 44320_2025_98_MOESM11_ESM.zip › Figure6/6D/percentage of EdU positive cells .xlsx]

## Sheet: Sheet1
Figure 6D
NC#1	NC#2	e4#3	e4#4
67.5781	59.8639	59.322	47.9554
63.8783	73.4266	51.7647	57.2864
75.2809	60.7735	52.8428	56.8862
76.1905	67.4242	44.7552	43.8356
56.4246	58.1152	45.8445	47.7912
69.0299	57.9208	60.804	46.888
66.8067	68.5714	55.1724	45.5197
67.0732	69.0265	52.0202	49.7326
