# Supplementary material for: Systemic genome-epigenome analysis captures a lineage-specific super-enhancer for MYB in gastrointestinal adenocarcinoma
Source: Mol Syst Biol. 2025 Apr 15;21(6):696–719. doi: 10.1038/s44320-025-00098-1 (PMC12130324; doi:10.1038/s44320-025-00098-1)
Supplement: Supplementary file 11 — Source data Fig. 6 [file 44320_2025_98_MOESM11_ESM.zip › Figure6/6E/relative cell viability.xlsx]

## Sheet: Sheet1
Figure 6E
DMSO	2 nM	5 nM	10 nM	20 nM	50 nM
1	0.919208	0.864589	0.796484	0.666766	0.632422
1	0.966007	0.943198	0.823944	0.763338	0.713146
1	1.03029	0.80308	0.714196	0.757675	0.62094
