# Supplementary material for: Systemic genome-epigenome analysis captures a lineage-specific super-enhancer for MYB in gastrointestinal adenocarcinoma
Source: Mol Syst Biol. 2025 Apr 15;21(6):696–719. doi: 10.1038/s44320-025-00098-1 (PMC12130324; doi:10.1038/s44320-025-00098-1)
Supplement: Supplementary file 11 — Source data Fig. 6 [file 44320_2025_98_MOESM11_ESM.zip › Figure6/6G/tumor volume.xlsx]

## Sheet: Sheet1
Figure 6G
NC#1	e4 CRISPRi
598.474	497.814
631.803	373.948
816.28	450.797
485.873	267.395
496.507	396.956
420.268	464.199
