# Supplementary material for: Systemic genome-epigenome analysis captures a lineage-specific super-enhancer for MYB in gastrointestinal adenocarcinoma
Source: Mol Syst Biol. 2025 Apr 15;21(6):696–719. doi: 10.1038/s44320-025-00098-1 (PMC12130324; doi:10.1038/s44320-025-00098-1)
Supplement: Supplementary file 11 — Source data Fig. 6 [file 44320_2025_98_MOESM11_ESM.zip › Figure6/6H/tumor weight.xlsx]

## Sheet: Sheet1
Figure 6H
NC#1	e4 CRISPRi
0.4992	0.3091
0.3633	0.2711
0.4562	0.2455
0.2745	0.1849
0.2436	0.1219
0.2225	0.1347
