# Supplementary material for: Systemic genome-epigenome analysis captures a lineage-specific super-enhancer for MYB in gastrointestinal adenocarcinoma
Source: Mol Syst Biol. 2025 Apr 15;21(6):696–719. doi: 10.1038/s44320-025-00098-1 (PMC12130324; doi:10.1038/s44320-025-00098-1)
Supplement: Supplementary file 11 — Source data Fig. 6 [file 44320_2025_98_MOESM11_ESM.zip › Figure6/6J/number of Ki-67 positive cells.xlsx]

## Sheet: Sheet1
Figure 6J
NC#1	e4 CRISPRi
2784	1139
2459	1588
1492	1897
2598	2123
2108	1383
3202	1915
