# Supplementary material for: Systemic genome-epigenome analysis captures a lineage-specific super-enhancer for MYB in gastrointestinal adenocarcinoma
Source: Mol Syst Biol. 2025 Apr 15;21(6):696–719. doi: 10.1038/s44320-025-00098-1 (PMC12130324; doi:10.1038/s44320-025-00098-1)
Supplement: Supplementary file 12 — EV and Appendix Figure Source Data [file 44320_2025_98_MOESM12_ESM.zip]

Archive with 71 entries (40 files):
- SD for EV and Appendix figures/
- SD for EV and Appendix figures/Appendix Figure S3/
- SD for EV and Appendix figures/Appendix Figure S3/S3B/
- SD for EV and Appendix figures/Appendix Figure S3/S3B/luciferase assay.xlsx
- SD for EV and Appendix figures/Appendix Figure S3/S3D/
- SD for EV and Appendix figures/Appendix Figure S3/S3D/RT-qPCR.xlsx
- SD for EV and Appendix figures/Appendix Figure S3/S3E/
- SD for EV and Appendix figures/Appendix Figure S3/S3E/RT-qPCR.xlsx
- SD for EV and Appendix figures/Appendix Figure S4/
- SD for EV and Appendix figures/Appendix Figure S4/S4C/
- SD for EV and Appendix figures/Appendix Figure S4/S4C/ChIP-qPCR.xlsx
- SD for EV and Appendix figures/Appendix Figure S4/S4D/
- SD for EV and Appendix figures/Appendix Figure S4/S4D/lucerferase assay.xlsx
- SD for EV and Appendix figures/Figure EV2/
- SD for EV and Appendix figures/Figure EV2/EV2C/
- SD for EV and Appendix figures/Figure EV2/EV2C/expression and dependency score.xlsx
- SD for EV and Appendix figures/Figure EV2/README.txt
- SD for EV and Appendix figures/Figure EV3/
- SD for EV and Appendix figures/Figure EV3/EV3A/
- SD for EV and Appendix figures/Figure EV3/EV3A/The number of paired-end tags (PETs) that connecting e4-7 anchor to the promoters of candidate genes in five cell lines.xlsx
- SD for EV and Appendix figures/Figure EV3/EV3B/
- SD for EV and Appendix figures/Figure EV3/EV3B/RT-qPCR following CRISPRi.xlsx
- SD for EV and Appendix figures/Figure EV3/EV3C/
- SD for EV and Appendix figures/Figure EV3/EV3C/RT-qPCR following CRISPRi.xlsx
- SD for EV and Appendix figures/Figure EV3/EV3D/
- SD for EV and Appendix figures/Figure EV3/EV3D/RT-qPCR following CRISPRi.xlsx
- SD for EV and Appendix figures/Figure EV3/EV3E/
- SD for EV and Appendix figures/Figure EV3/EV3E/RT-qPCR following CRISPRi.xlsx
- SD for EV and Appendix figures/Figure EV3/EV3G/
- SD for EV and Appendix figures/Figure EV3/EV3G/the number of PETs connecting the e4-7 anchor to other enhancer anchors .xlsx
- SD for EV and Appendix figures/Figure EV4/
- SD for EV and Appendix figures/Figure EV4/EV4C/
- SD for EV and Appendix figures/Figure EV4/EV4C/RT-qPCR following CRISPR cutting.xlsx
- SD for EV and Appendix figures/Figure EV4/EV4E/
- SD for EV and Appendix figures/Figure EV4/EV4E/README.txt
- SD for EV and Appendix figures/Figure EV4/EV4E/shEBF1-ACTB.tif
- SD for EV and Appendix figures/Figure EV4/EV4E/shEBF1-EBF1.tif
- SD for EV and Appendix figures/Figure EV4/EV4E/shHNF4A-ACTB.tif
- SD for EV and Appendix figures/Figure EV4/EV4E/shHNF4A-HNF4A.tif
- SD for EV and Appendix figures/Figure EV4/EV4F/
- SD for EV and Appendix figures/Figure EV4/EV4F/RT-qPCR following HNF4G-KD.xlsx
- SD for EV and Appendix figures/Figure EV4/EV4G/
- SD for EV and Appendix figures/Figure EV4/EV4G/RT-qPCR following EBF1-KD.xlsx
- SD for EV and Appendix figures/Figure EV5/
- SD for EV and Appendix figures/Figure EV5/EV5A/
- SD for EV and Appendix figures/Figure EV5/EV5A/RT-qPCR.xlsx
- SD for EV and Appendix figures/Figure EV5/EV5B/
- SD for EV and Appendix figures/Figure EV5/EV5B/HT55 MYB-KD ACTB.tif
- SD for EV and Appendix figures/Figure EV5/EV5B/HT55 MYB-KD MYB.tif
- SD for EV and Appendix figures/Figure EV5/EV5B/HT55.jpg
- SD for EV and Appendix figures/Figure EV5/EV5B/README.txt
- SD for EV and Appendix figures/Figure EV5/EV5B/SNU719 MYB-KD ACTB.tif
- SD for EV and Appendix figures/Figure EV5/EV5B/SNU719 MYB-KD MYB.tif
- SD for EV and Appendix figures/Figure EV5/EV5C/
- SD for EV and Appendix figures/Figure EV5/EV5C/20221214_171012_0.3.02.tif
- SD for EV and Appendix figures/Figure EV5/EV5C/HT55-MYB.tif
- SD for EV and Appendix figures/Figure EV5/EV5C/README.txt
- SD for EV and Appendix figures/Figure EV5/EV5C/SNU719-ACTB.tif
- SD for EV and Appendix figures/Figure EV5/EV5C/SNU719-MYB.tif
- SD for EV and Appendix figures/Figure EV5/EV5D/
- SD for EV and Appendix figures/Figure EV5/EV5D/RT-qPCR.xlsx
- SD for EV and Appendix figures/Figure EV5/EV5E/
- SD for EV and Appendix figures/Figure EV5/EV5E/tumor.tif
- SD for EV and Appendix figures/Figure EV5/EV5F/
- SD for EV and Appendix figures/Figure EV5/EV5F/tumor volume.xlsx
- SD for EV and Appendix figures/Figure EV5/EV5G/
- SD for EV and Appendix figures/Figure EV5/EV5G/tumor weight.xlsx
- SD for EV and Appendix figures/Figure EV5/EV5H/
- SD for EV and Appendix figures/Figure EV5/EV5H/shMYB#3.tif
- SD for EV and Appendix figures/Figure EV5/EV5H/shMYB#6.tif
- SD for EV and Appendix figures/Figure EV5/EV5H/shNC.tif
