# Supplementary material for: Systemic genome-epigenome analysis captures a lineage-specific super-enhancer for MYB in gastrointestinal adenocarcinoma
Source: Mol Syst Biol. 2025 Apr 15;21(6):696–719. doi: 10.1038/s44320-025-00098-1 (PMC12130324; doi:10.1038/s44320-025-00098-1)
Supplement: Supplementary file 12 — EV and Appendix Figure Source Data [file 44320_2025_98_MOESM12_ESM.zip › SD for EV and Appendix figures/Appendix Figure S3/S3B/luciferase assay.xlsx]

## Sheet: Sheet1
Appendix Figure S3B
HEK293-FT
Empty	e1	e2	e3	e4	e5	e6	e7
1	0.96179	1.02842	1.45842	1.1768	1.65212	1.0399	1.19563
1	0.942337	1.00692	1.06292	1.04674	0.976674	1.43162	1.59522
