# Supplementary material for: Systemic genome-epigenome analysis captures a lineage-specific super-enhancer for MYB in gastrointestinal adenocarcinoma
Source: Mol Syst Biol. 2025 Apr 15;21(6):696–719. doi: 10.1038/s44320-025-00098-1 (PMC12130324; doi:10.1038/s44320-025-00098-1)
Supplement: Supplementary file 12 — EV and Appendix Figure Source Data [file 44320_2025_98_MOESM12_ESM.zip › SD for EV and Appendix figures/Appendix Figure S3/S3D/RT-qPCR.xlsx]

## Sheet: Sheet1
Appendix Figure S3D
GP5d
NC#1	NC#2	e.1.1	e1.2	e2.1	e2.2	e3.1	e3.2	e4.1	e4.2	e5.1	e8.2	e6.1	e6.2	e7.1	e7.2
0	16.3256	-0.2409	-12.3476	-14.104	-1.5353	0.1025	9.0795	-66.3309	-57.4455	-21.1985	-16.7843	-35.3998	-14.3904	-9.7679	-6.1862
0	-7.0501	-19.8865	-4.6069	-1.3219	-18.6027	-1.3828	4.415	-65.6722	-76.9776	-15.8415	-21.901	-22.7906	-22.5214	-2.7387	-15.9736
0	-5.3783	4.1311	4.5673	12.6641	16.7536	12.4624	-0.2928	-61.4199	-63.5826	-1.1337	-14.541	-9.3602	2.9526	26.9658	17.1305
CCK-81
NC#1	NC#2	e.1.1	e1.2	e2.1	e2.2	e3.1	e3.2	e4.1	e4.2	e5.1	e8.2	e6.1	e6.2	e7.1	e7.2
0	-3.1686	1.6429	-23.1017	14.2214	4.0551	6.9013	-9.1414	-20.1785	-47.6488	11.4783	0.0698	-5.9676	-4.1268	-14.8934	-3.1356
0	9.1516	-16.4808	15.4471	-5.3835	0.1755	-17.7854	7.5332	-22.0778	-39.6203	-14.023	15.0173	-13.3445	11.373	16.9203	3.6675
0	4.2872	17.6055	7.5895	8.5158	21.6699	11.8357	23.221	-16.6556	-41.7798		-15.6379	-17.1683	12.187	-3.8845	8.3442
HT-55
NC#1	NC#2	e.1.1	e1.2	e2.1	e2.2	e3.1	e3.2	e4.1	e4.2	e5.1	e8.2	e6.1	e6.2	e7.1	e7.2
0	13.6737	19.4194	-2.6612	-2.5294	14.1506	-16.4377	3.9181	-41.2564	-59.7152	7.0226	-0.1167	19.705	-11.7451	3.008	-13.0172
0	-7.9226	-13.5779	-19.0533	-10.2663	-14.2652	-5.1555	-18.1927	-62.7697	-50.8158	-28.082	-36.5589	-52.3732	-38.0626	-30.2694	-34.1181
0	-21.5328	-12.6118	2.0343	-11.8325	5.1896	-18.0865	15.1066	-46.7419	-45.4725	-30.3572	17.4906	-18.0531	-26.0523	0.6374	-37.5022
SNU-719
NC#1	NC#2	e.1.1	e1.2	e2.1	e2.2	e3.1	e3.2	e4.1	e4.2	e5.1	e8.2	e6.1	e6.2	e7.1	e7.2
0	-8.0952	-6.44822	-0.24988	4.3165	-3.56588	1.3654	-7.5489	-68.6726	-68.6463	-26.564	-11.1146	-12.5534	-16.4646	-13.482	-30.3223
0	-1.4345	-6.9379	2.5634	-13.0939	-5.1893	-3.8703	0.8197	-48.288	-58.3165	-26.9527	-17.8839	-41.447	-18.2327	-25.8783	-33.1034
0	11.5596	15.4172	4.8061	10.7031	16.999	2.0606	1.28	-50.8562	-56.1655	-0.5557	-1.1586	-18.4816	-73.1145	7.5451	-32.5011
