# Supplementary material for: Systemic genome-epigenome analysis captures a lineage-specific super-enhancer for MYB in gastrointestinal adenocarcinoma
Source: Mol Syst Biol. 2025 Apr 15;21(6):696–719. doi: 10.1038/s44320-025-00098-1 (PMC12130324; doi:10.1038/s44320-025-00098-1)
Supplement: Supplementary file 12 — EV and Appendix Figure Source Data [file 44320_2025_98_MOESM12_ESM.zip › SD for EV and Appendix figures/Appendix Figure S3/S3E/RT-qPCR.xlsx]

## Sheet: Sheet1
Appendix Figure S3E
AGS						HGC-27
NC#1	NC#2	e1	e2	e4#5	e4#6	NC#1	NC#2	e1	e2	e4#5	e4#6
1	1.35141	1.0139	0.888342	3.60204	3.66502	1	0.839275	1.05585	0.851384	1.48554	1.49356
1	0.884321	0.91303	1.51888	2.85549	3.1962	1	1.04297	0.844863	0.913474	1.50842	1.37503
