# Supplementary material for: Systemic genome-epigenome analysis captures a lineage-specific super-enhancer for MYB in gastrointestinal adenocarcinoma
Source: Mol Syst Biol. 2025 Apr 15;21(6):696–719. doi: 10.1038/s44320-025-00098-1 (PMC12130324; doi:10.1038/s44320-025-00098-1)
Supplement: Supplementary file 12 — EV and Appendix Figure Source Data [file 44320_2025_98_MOESM12_ESM.zip › SD for EV and Appendix figures/Appendix Figure S4/S4C/ChIP-qPCR.xlsx]

## Sheet: Sheet1
Appendix Figure S4C
HT-55		SNU-719		GP5d		CCK-81
NCR	e4	NCR	e4	NCR	e4	NCR	e4
0.515771	15.2865	1.03349	9.94316	1.20381	28.703	0.0650914	350.245
0.698166	8.92326	1.12513	9.62098	1.11023	86.3179	1.01379	217.654
0.725355	20.5986	0.972304	6.9089	1.23446	45.8657	1.03349	234.463
