# Supplementary material for: Systemic genome-epigenome analysis captures a lineage-specific super-enhancer for MYB in gastrointestinal adenocarcinoma
Source: Mol Syst Biol. 2025 Apr 15;21(6):696–719. doi: 10.1038/s44320-025-00098-1 (PMC12130324; doi:10.1038/s44320-025-00098-1)
Supplement: Supplementary file 12 — EV and Appendix Figure Source Data [file 44320_2025_98_MOESM12_ESM.zip › SD for EV and Appendix figures/Appendix Figure S4/S4D/lucerferase assay.xlsx]

## Sheet: Sheet1
Appendix Figure S4D
shNC		shMYB#3		shMYB#6
Empty	e4	Empty	e4	Empty	e4
1	13.3957	1	8.28283	1	7.78909
1	15.5191	1	7.24146	1	6.58941
1	17.1433	1	7.40175	1	7.69938
