# Supplementary material for: Systemic genome-epigenome analysis captures a lineage-specific super-enhancer for MYB in gastrointestinal adenocarcinoma
Source: Mol Syst Biol. 2025 Apr 15;21(6):696–719. doi: 10.1038/s44320-025-00098-1 (PMC12130324; doi:10.1038/s44320-025-00098-1)
Supplement: Supplementary file 12 — EV and Appendix Figure Source Data [file 44320_2025_98_MOESM12_ESM.zip › SD for EV and Appendix figures/Figure EV2/EV2C/expression and dependency score.xlsx]

## Sheet: Sheet1
Figure EV2C
Expression
HT-55	GP5d	LS180	LS513	SW620	SNU-719	KM12	SW948	LoVo	HCT 15	HCT 116	RKO	AGS	HGC-27
5.22265	5.02414	5.81147	5.10769	5.478	5.75114	4.22574	5.72247	5.26529	4.24603	2.04614	1.33914	2.60644	2.43829
Dependency score
HT-55	GP5d	LS180	LS513	SW620	SNU-719	KM12	SW948	LoVo	HCT 15	HCT 116	RKO	AGS	HGC-27
-0.627614	-0.591529	-0.81933	-0.578635	-0.558899	-0.524224	-0.34206	-0.217199	-0.18272	-0.0428387	-0.0140111	-0.164536	-0.0388274	-0.260201
