# Supplementary material for: Systemic genome-epigenome analysis captures a lineage-specific super-enhancer for MYB in gastrointestinal adenocarcinoma
Source: Mol Syst Biol. 2025 Apr 15;21(6):696–719. doi: 10.1038/s44320-025-00098-1 (PMC12130324; doi:10.1038/s44320-025-00098-1)
Supplement: Supplementary file 12 — EV and Appendix Figure Source Data [file 44320_2025_98_MOESM12_ESM.zip › SD for EV and Appendix figures/Figure EV3/EV3A/The number of paired-end tags (PETs) that connecting e4-7 anchor to the promoters of candidate genes in five cell lines.xlsx]

## Sheet: Sheet1
Figure EV3A
	TBPL1	SGK1	HBS1L	MYB	AHI1	LINC000271	MTFR2	BCLAF1	MAP7	PEX7	IL20RA
HT-55	N.S.	4	7	78	N.S.	N.S.	N.S.	11	8	N.S.	6
GP5d	N.S.	N.S.	17	65	N.S.	N.S.	N.S.	7	3	N.S.	3
LS180	N.S.	N.S.	N.S.	8	N.S.	N.S.	N.S.	N.S.	N.S.	N.S.	N.S.
SW620	N.S.	N.S.	N.S.	5	N.S.	N.S.	N.S.	N.S.	N.S.	N.S.	N.S.
SNU-719	4	N.S.	15	55	4	4	8	7	4	N.S.	5
N.S. = no significant loops
