# Supplementary material for: Systemic genome-epigenome analysis captures a lineage-specific super-enhancer for MYB in gastrointestinal adenocarcinoma
Source: Mol Syst Biol. 2025 Apr 15;21(6):696–719. doi: 10.1038/s44320-025-00098-1 (PMC12130324; doi:10.1038/s44320-025-00098-1)
Supplement: Supplementary file 12 — EV and Appendix Figure Source Data [file 44320_2025_98_MOESM12_ESM.zip › SD for EV and Appendix figures/Figure EV3/EV3B/RT-qPCR following CRISPRi.xlsx]

## Sheet: Sheet1
Figure EV3B
HT-55
	HBS1L			MYB			BCLAF1			MAP7			IL20RA
NC#1	0	0	0	0	0	0	0	0	0	0	0	0	0	0	0
NC#2	-0.0903866	-8.68064	-16.7341	-7.92263	-9.99757	8.41525	-17.6328	25.8754	30.2416	0.566318	5.61643	-4.2558	-24.3416	5.39389	8.37583
e4#3	-23.8472	-0.994579	-2.85206	-68.3362	-52.7352	-62.5894	-10.747	10.6016	-19.6256	-17.792	6.80363	-10.3232	-19.2307	-2.19093	-5.31862
e4#4	-7.42655	2.41837	3.74845	-62.7697	-65.3263	-50.8158	-17.6792	21.2126	20.8959	-20.4131	10.2599	-5.51919	-19.235	2.15488	13.8785
