# Supplementary material for: Systemic genome-epigenome analysis captures a lineage-specific super-enhancer for MYB in gastrointestinal adenocarcinoma
Source: Mol Syst Biol. 2025 Apr 15;21(6):696–719. doi: 10.1038/s44320-025-00098-1 (PMC12130324; doi:10.1038/s44320-025-00098-1)
Supplement: Supplementary file 12 — EV and Appendix Figure Source Data [file 44320_2025_98_MOESM12_ESM.zip › SD for EV and Appendix figures/Figure EV3/EV3C/RT-qPCR following CRISPRi.xlsx]

## Sheet: Sheet1
Figure EV3C
SNU-719
	HBS1L			MYB			BCLAF1			MAP7			IL20RA
NC#1	0	0	0	0	0	0	0	0	0	0	0	0	0	0	0
NC#2	-5.80058	16.7285	3.23623	6.89061	-16.0266	4.79887	17.2811	24.2857	-1.69072	0.049282	14.2284	-5.56791	10.4125	4.4441	-3.04662
e4#3	-0.209732	-13.1857	14.1689	-52.2867	-54.6405	-52.2867	15.4581	40.5834	0.90661	0.573408	28.7176	-14.3824	5.20643	-11.7302	-6.9259
e4#4	-18.9706	-7.43665	-6.60978	-71.5541	-79.2469	-52.6101	4.88419	19.5521	10.614	-8.46792	22.7703	-6.07143	-27.0621	-7.03548	31.7076
