# Supplementary material for: Systemic genome-epigenome analysis captures a lineage-specific super-enhancer for MYB in gastrointestinal adenocarcinoma
Source: Mol Syst Biol. 2025 Apr 15;21(6):696–719. doi: 10.1038/s44320-025-00098-1 (PMC12130324; doi:10.1038/s44320-025-00098-1)
Supplement: Supplementary file 12 — EV and Appendix Figure Source Data [file 44320_2025_98_MOESM12_ESM.zip › SD for EV and Appendix figures/Figure EV3/EV3D/RT-qPCR following CRISPRi.xlsx]

## Sheet: Sheet1
Figure EV3D
HT-55
	ALDH8A1			AHI1
NC#1	0	0	0	0	0	0
NC#2	-7.17247	6.18037	-7.59933	-18.365	6.83682	6.83682
e4#3	-2.8706	10.9346	10.4908	-35.6688	-25.2363	-25.2363
e4#4	-0.0896674	3.57148	0.187544	-22.3049	-9.452	-9.452
