# Supplementary material for: Systemic genome-epigenome analysis captures a lineage-specific super-enhancer for MYB in gastrointestinal adenocarcinoma
Source: Mol Syst Biol. 2025 Apr 15;21(6):696–719. doi: 10.1038/s44320-025-00098-1 (PMC12130324; doi:10.1038/s44320-025-00098-1)
Supplement: Supplementary file 12 — EV and Appendix Figure Source Data [file 44320_2025_98_MOESM12_ESM.zip › SD for EV and Appendix figures/Figure EV3/EV3E/RT-qPCR following CRISPRi.xlsx]

## Sheet: Sheet1
Figure EV3E
SNU-719
	ALDH8A1			AHI1
NC#1	0	0	0	0	0	0
NC#2	36.9461	-4.90566	0.776247	-4.17439	23.1504	-20.4836
e4#3	-36.1803	12.1532	-27.3942	-9.08559	6.03442	-9.91207
e4#4	-8.22138	-27.179	1.99288	-24.4787	-7.77432	-18.4079
