# Supplementary material for: Systemic genome-epigenome analysis captures a lineage-specific super-enhancer for MYB in gastrointestinal adenocarcinoma
Source: Mol Syst Biol. 2025 Apr 15;21(6):696–719. doi: 10.1038/s44320-025-00098-1 (PMC12130324; doi:10.1038/s44320-025-00098-1)
Supplement: Supplementary file 12 — EV and Appendix Figure Source Data [file 44320_2025_98_MOESM12_ESM.zip › SD for EV and Appendix figures/Figure EV3/EV3G/the number of PETs connecting the e4-7 anchor to other enhancer anchors .xlsx]

## Sheet: Sheet1
Figure EV3G
HT-55	GP5d	LS180	SW620	SNU719
e1-3	e1-3	e1-3	e1-3	e1
539	106	8	10	32
