# Supplementary material for: Systemic genome-epigenome analysis captures a lineage-specific super-enhancer for MYB in gastrointestinal adenocarcinoma
Source: Mol Syst Biol. 2025 Apr 15;21(6):696–719. doi: 10.1038/s44320-025-00098-1 (PMC12130324; doi:10.1038/s44320-025-00098-1)
Supplement: Supplementary file 12 — EV and Appendix Figure Source Data [file 44320_2025_98_MOESM12_ESM.zip › SD for EV and Appendix figures/Figure EV4/EV4C/RT-qPCR following CRISPR cutting.xlsx]

## Sheet: Sheet1
Figure EV4C
HT-55
NC	HNF4	EBF(1st)	SNAI	ASCL	SOX(1st)
1	0.527433	0.428274	0.788305	0.514817	0.797399
1	0.550896	0.607825	0.816145	0.516782	0.742648
