# Supplementary material for: Systemic genome-epigenome analysis captures a lineage-specific super-enhancer for MYB in gastrointestinal adenocarcinoma
Source: Mol Syst Biol. 2025 Apr 15;21(6):696–719. doi: 10.1038/s44320-025-00098-1 (PMC12130324; doi:10.1038/s44320-025-00098-1)
Supplement: Supplementary file 12 — EV and Appendix Figure Source Data [file 44320_2025_98_MOESM12_ESM.zip › SD for EV and Appendix figures/Figure EV4/EV4E/README.txt]

shHNF4A-ACTB/shHNF4A-HNF4A:
The two images are from the same membrane that was scanned with two separate channels in ChemiDoc. 


shEBF1-ACTB/shEBF1-EBF1:
The two images are from the same membrane that was scanned with two separate channels in ChemiDoc. 
