# Supplementary material for: Systemic genome-epigenome analysis captures a lineage-specific super-enhancer for MYB in gastrointestinal adenocarcinoma
Source: Mol Syst Biol. 2025 Apr 15;21(6):696–719. doi: 10.1038/s44320-025-00098-1 (PMC12130324; doi:10.1038/s44320-025-00098-1)
Supplement: Supplementary file 12 — EV and Appendix Figure Source Data [file 44320_2025_98_MOESM12_ESM.zip › SD for EV and Appendix figures/Figure EV4/EV4F/RT-qPCR following HNF4G-KD.xlsx]

## Sheet: Sheet1
Figure EV4F
	HNF4G			MYB
shNC	0	0	0	0	0	0
shHNF4G-1	-53.4595	-56.9255	-73.727	15.2647	-21.8521	-30.0359
shHNF4G-2	-68.1499	-46.0956	-69.8474	-16.0735	19.3083	-16.9435
shHNF4G-3	-60.4637	-69.9507	-60.1688	-13.4295	-20.8899	1.8523
