# Supplementary material for: Systemic genome-epigenome analysis captures a lineage-specific super-enhancer for MYB in gastrointestinal adenocarcinoma
Source: Mol Syst Biol. 2025 Apr 15;21(6):696–719. doi: 10.1038/s44320-025-00098-1 (PMC12130324; doi:10.1038/s44320-025-00098-1)
Supplement: Supplementary file 12 — EV and Appendix Figure Source Data [file 44320_2025_98_MOESM12_ESM.zip › SD for EV and Appendix figures/Figure EV4/EV4G/RT-qPCR following EBF1-KD.xlsx]

## Sheet: Sheet1
Figure EV4G
	EBF1		MYB
shNC	0	0	0	0
shEBF1-1	-49.5333	-47.8785	8.60096	8.02605
shEBF1-2	-75.9983	-50.4071	5.6641	12.326
