# Supplementary material for: Systemic genome-epigenome analysis captures a lineage-specific super-enhancer for MYB in gastrointestinal adenocarcinoma
Source: Mol Syst Biol. 2025 Apr 15;21(6):696–719. doi: 10.1038/s44320-025-00098-1 (PMC12130324; doi:10.1038/s44320-025-00098-1)
Supplement: Supplementary file 12 — EV and Appendix Figure Source Data [file 44320_2025_98_MOESM12_ESM.zip › SD for EV and Appendix figures/Figure EV5/EV5A/RT-qPCR.xlsx]

## Sheet: Sheet1
Figure EV5A
HT-55			SNU-719
shNC	shMYB#3	shMYB#6	shNC	shMYB#3	shMYB#6
0	-69.1224	-73.9527	0	-76.8113	-68.4306
0	-72.853	-70.9756	0	-64.6897	-65.4073
0	-80.5324	-77.5837	0	-78.3343	-68.7913
