# Supplementary material for: Systemic genome-epigenome analysis captures a lineage-specific super-enhancer for MYB in gastrointestinal adenocarcinoma
Source: Mol Syst Biol. 2025 Apr 15;21(6):696–719. doi: 10.1038/s44320-025-00098-1 (PMC12130324; doi:10.1038/s44320-025-00098-1)
Supplement: Supplementary file 12 — EV and Appendix Figure Source Data [file 44320_2025_98_MOESM12_ESM.zip › SD for EV and Appendix figures/Figure EV5/EV5C/README.txt]

SNU719  ACTB/MYB:
The above two images are from the same set of membranes that were scanned with two separate channels in ChemiDoc. 


HT55  ACTB/MYB:
The above two images are from the same set of membranes that were scanned with two separate channels in ChemiDoc. 
