# Supplementary material for: Systemic genome-epigenome analysis captures a lineage-specific super-enhancer for MYB in gastrointestinal adenocarcinoma
Source: Mol Syst Biol. 2025 Apr 15;21(6):696–719. doi: 10.1038/s44320-025-00098-1 (PMC12130324; doi:10.1038/s44320-025-00098-1)
Supplement: Supplementary file 12 — EV and Appendix Figure Source Data [file 44320_2025_98_MOESM12_ESM.zip › SD for EV and Appendix figures/Figure EV5/EV5D/RT-qPCR.xlsx]

## Sheet: Sheet1
Figure EV5D
NOTCH3			BHGALT1			MFNG			ST3GAL4
shNC	shMYB#3	shMYB#6	shNC	shMYB#3	shMYB#6	shNC	shMYB#3	shMYB#6	shNC	shMYB#3	shMYB#6
0	-91.8488	-98.0531	0	-74.5014	-74.3758	0	-52.4754	-76.7073	0	-80.853	-67.2332
0	-95.9951	-93.0692	0	-55.4404	-67.2989	0	-69.1301	-58.9612	0	-71.1051	-77.4707
0	-93.7809	-97.4001	0	-69.7077	-73.5416	0	-74.7188	-60.0981	0	-63.8262	-59.012
