# Supplementary material for: Systemic genome-epigenome analysis captures a lineage-specific super-enhancer for MYB in gastrointestinal adenocarcinoma
Source: Mol Syst Biol. 2025 Apr 15;21(6):696–719. doi: 10.1038/s44320-025-00098-1 (PMC12130324; doi:10.1038/s44320-025-00098-1)
Supplement: Supplementary file 12 — EV and Appendix Figure Source Data [file 44320_2025_98_MOESM12_ESM.zip › SD for EV and Appendix figures/Figure EV5/EV5F/tumor volume.xlsx]

## Sheet: Sheet1
Figure EV5F
shNC	shMYB#3	shMYB#6
77.4226	44.5748	20.9993
110.078	21.6855	17.4523
86.7153	20.7093	16.1249
	23.1586
	5.09741
