# Supplementary material for: Systemic genome-epigenome analysis captures a lineage-specific super-enhancer for MYB in gastrointestinal adenocarcinoma
Source: Mol Syst Biol. 2025 Apr 15;21(6):696–719. doi: 10.1038/s44320-025-00098-1 (PMC12130324; doi:10.1038/s44320-025-00098-1)
Supplement: Supplementary file 12 — EV and Appendix Figure Source Data [file 44320_2025_98_MOESM12_ESM.zip › SD for EV and Appendix figures/Figure EV5/EV5G/tumor weight.xlsx]

## Sheet: Sheet1
Figure EV5G
shNC	shMYB#3	shMYB#6
32.6	14.6	6.8
22.8	11.7	5.9
17.7	10.1	4.4
	9.7
	1.2
